# Supplementary material for: Elevated Fasting Blood Glucose Levels Are Associated with Worse Clinical Outcomes in COVID-19 Patients Than in Pneumonia Patients with Bacterial Infections
Source: Pathogens. 2022 Aug 10;11(8):902. doi: 10.3390/pathogens11080902 (PMC9416056; doi:10.3390/pathogens11080902)
Supplement: Supplementary file 1 [file pathogens-11-00902-s001.zip]

Archive with 1 entries (1 files):
- pathogens-1735543-supplementary.pdf
